# Supplementary material for: Sol–Gel Derived Alumina Particles for the Reinforcement of Copper Films on Brass Substrates
Source: Gels. 2024 Oct 11;10(10):648. doi: 10.3390/gels10100648 (PMC11506922; doi:10.3390/gels10100648)
Supplement: Supplementary file 1 [file gels-10-00648-s001.zip]

Archive with 1 entries (1 files):
- gels-3244138-supplementary.pdf
